# Supplementary material for: Exploring the Antifungal, Antibiofilm, and Wound Healing In Vitro Properties of N-(4-Methoxycinnamoyl)-Anthranilic Acid as a Supportive Strategy for Ocular Fungal Infections
Source: Antibiotics (Basel). 2026 Jun 11;15(6):597. doi: 10.3390/antibiotics15060597 (PMC13295292; doi:10.3390/antibiotics15060597)
Supplement: Supplementary file 1 [file antibiotics-15-00597-s001.zip]

Archive with 1 entries (1 files):
- antibiotics-4302885-supplementary.pdf
